# Supplementary material for: Enhanced eddy activity in the Beaufort Gyre in response to sea ice loss
Source: Nat Commun. 2020 Feb 6;11:761. doi: 10.1038/s41467-020-14449-z (PMC7005044; doi:10.1038/s41467-020-14449-z)
Supplement: Supplementary file 3 — Source Data [file 41467_2020_14449_MOESM3_ESM.xlsx]

## Sheet: Figure 2a
date	Wao (PJ)	Wio (PJ)		Wtot (PJ)		Boundary (PJ)
		AMSR	PP	AMSR	PP	min	max
2003-01-01	0.10076	0.41804	0.52118	0.5188	0.62194	-0.26125	-0.33003
2003-02-01	0.23235	0.98341	1.32112	1.21577	1.55347	-0.27159	-0.34265
2003-03-01	0.33237	0.66099	1.11537	0.99336	1.44773	-0.41508	-0.5216
2003-04-01	0.34067	0.03049	0.62164	0.37116	0.96232	-0.40146	-0.50925
2003-05-01	0.39472	-0.01171	0.74879	0.38301	1.14351	-0.57099	-0.72267
2003-06-01	0.53691	-0.06958	0.47598	0.46733	1.01289	-0.8864	-1.11883
2003-07-01	0.58827	-0.74131	0.07095	-0.15304	0.65922	-0.50745	-0.64202
2003-08-01	0.97581	-0.32594	0.50206	0.64988	1.47787	-0.58888	-0.73655
2003-09-01	1.67664	0.10801	0.97307	1.78465	2.64971	-0.85326	-1.06143
2003-10-01	1.90096	-1.06957	-0.26574	0.83139	1.63523	-0.58302	-0.72623
2003-11-01	1.81108	-2.98	-2.01993	-1.16892	-0.20885	0.24187	0.30759
2003-12-01	2.04751	-1.28597	-1.00849	0.76155	1.03903	-0.15797	-0.21165
2004-01-01	2.08726	-1.44042	-0.82151	0.64685	1.26576	-0.3779	-0.48656
2004-02-01	2.15292	-1.86694	-1.39209	0.28598	0.76083	-0.21006	-0.27321
2004-03-01	2.18582	-2.90153	-2.37425	-0.71571	-0.18842	-0.05784	-0.07978
2004-04-01	2.20614	-3.66989	-3.1164	-1.46374	-0.91026	0.02034	0.01256
2004-05-01	2.24241	-3.89469	-3.24147	-1.65227	-0.99905	0.11323	0.1253
2004-06-01	2.39879	-3.80119	-3.18535	-1.40239	-0.78655	-0.00664	-0.02499
2004-07-01	2.40846	-4.02259	-3.30862	-1.61413	-0.90017	-0.17919	-0.24112
2004-08-01	2.7812	-3.49367	-2.98111	-0.71246	-0.19991	-0.59003	-0.7559
2004-09-01	2.91819	-3.97484	-3.62882	-1.05665	-0.71063	-0.5053	-0.64659
2004-10-01	5.56558	-4.58931	-4.00306	0.97627	1.56252	-0.54535	-0.70682
2004-11-01	6.15672	-1.7052	-3.32811	4.45152	2.82861	-0.58222	-0.7679
2004-12-01	6.24523	-2.07341	-3.32702	4.17183	2.91821	-0.68145	-0.89347
2005-01-01	6.08904	-4.38655	-4.57101	1.70249	1.51803	-0.62265	-0.81686
2005-02-01	6.12879	-4.86212	-5.06077	1.26667	1.06802	-0.64202	-0.83416
2005-03-01	6.23302	-4.70608	-4.96583	1.52694	1.26718	-0.81262	-1.0512
2005-04-01	6.24473	-5.31965	-5.51539	0.92508	0.72934	-0.84223	-1.08726
2005-05-01	6.42342	-5.34375	-5.64693	1.07967	0.77648	-0.87941	-1.13794
2005-06-01	6.70208	-5.39236	-5.90831	1.30972	0.79377	-0.93114	-1.20356
2005-07-01	6.88888	-5.57288	-6.17	1.316	0.71889	-1.0402	-1.34248
2005-08-01	7.13322	-5.36009	-6.09702	1.77313	1.0362	-1.15911	-1.49203
2005-09-01	9.28871	-5.89884	-6.47138	3.38987	2.81734	-1.58557	-2.03307
2005-10-01	11.0165	-6.32475	-6.58944	4.69173	4.42705	-2.10056	-2.68263
2005-11-01	10.9937	-8.95605	-8.3124	2.03767	2.68133	-1.35542	-1.73929
2005-12-01	11.0385	-9.19555	-8.41142	1.84293	2.62708	-1.05292	-1.35685
2006-01-01	11.0247	-10.4133	-9.40448	0.6114	1.62024	-0.69021	-0.89746
2006-02-01	11.0354	-12.1005	-11.0305	-1.06504	0.00499	-0.5271	-0.69469
2006-03-01	11.0936	-12.2149	-11.165	-1.12139	-0.07141	-0.54844	-0.72525
2006-04-01	11.105	-12.9837	-11.9374	-1.87869	-0.83234	-0.32163	-0.44016
2006-05-01	11.1317	-13.5227	-12.2961	-2.391	-1.16436	-0.51776	-0.68653
2006-06-01	11.1572	-13.8675	-12.584	-2.71031	-1.42681	-0.54872	-0.72477
2006-07-01	11.098	-14.27	-12.8461	-3.17198	-1.74806	-0.6162	-0.80778
2006-08-01	11.2065	-14.1625	-12.7876	-2.95603	-1.58111	-0.82824	-1.0719
2006-09-01	11.6627	-14.2624	-13.0177	-2.59972	-1.35498	-1.15265	-1.47779
2006-10-01	15.208	-15.502	-14.0954	-0.29404	1.11255	-0.95201	-1.22735
2006-11-01	15.3167	-15.1944	-13.5471	0.12226	1.76963	-1.29278	-1.6526
2006-12-01	15.4237	-13.8946	-13.093	1.52912	2.33068	-1.10029	-1.41282
2007-01-01	15.4897	-13.9006	-12.9764	1.58917	2.51334	-1.19124	-1.5263
2007-02-01	15.5998	-13.8344	-13.2428	1.76543	2.35705	-1.54571	-1.96294
2007-03-01	15.6288	-14.8085	-14.0364	0.82036	1.59247	-1.66712	-2.11332
2007-04-01	15.77	-14.4732	-13.8086	1.29677	1.96144	-1.7652	-2.23393
2007-05-01	15.8184	-14.9547	-14.3533	0.86371	1.46514	-1.71226	-2.16539
2007-06-01	16.5229	-14.3955	-14.4196	2.1274	2.10323	-2.06807	-2.60056
2007-07-01	17.5653	-13.9924	-14.4228	3.57287	3.14244	-2.52568	-3.16357
2007-08-01	19.3534	-13.7452	-14.2999	5.60817	5.05354	-3.26223	-4.07643
2007-09-01	25.3219	-14.0539	-14.3821	11.268	10.9398	-4.6087	-5.73045
2007-10-01	31.7035	-12.4727	-13.093	19.2308	18.6105	-5.69759	-7.07207
2007-11-01	36.9101	-0.6745	-8.27489	36.2356	28.6352	-7.08341	-8.75955
2007-12-01	37.913	1.01613	-6.85109	38.9291	31.0619	-6.94415	-8.58523
2008-01-01	37.9149	-1.4256	-8.86341	36.4892	29.0514	-7.011	-8.66136
2008-02-01	37.9717	-1.41955	-9.04907	36.5522	28.9226	-7.10208	-8.77021
2008-03-01	37.9823	-3.55522	-11.2071	34.4271	26.7751	-6.9658	-8.60222
2008-04-01	38.0811	-2.91012	-10.6706	35.1709	27.4105	-7.25447	-8.94817
2008-05-01	38.2947	-1.24815	-9.2489	37.0466	29.0458	-7.49116	-9.23714
2008-06-01	39.1863	-0.81791	-9.30407	38.3684	29.8823	-7.66602	-9.4518
2008-07-01	40.2043	-1.10102	-9.66453	39.1033	30.5398	-7.60135	-9.36758
2008-08-01	41.0307	-0.88033	-9.52688	40.1504	31.5038	-7.80912	-9.62435
2008-09-01	42.7639	-0.88283	-9.43078	41.8811	33.3331	-8.06699	-9.9432
2008-10-01	41.9622	-0.51691	-8.85946	41.4452	33.1027	-7.96039	-9.8095
2008-11-01	42.2008	-0.05923	-7.69913	42.1416	34.5016	-7.5785	-9.33939
2008-12-01	42.3112	0.64177	-7.02628	42.953	35.2849	-8.32651	-10.2637
2009-01-01	42.2973	-1.40555	-8.72972	40.8917	33.5676	-8.04088	-9.90776
2009-02-01	42.2981	-3.03552	-10.3499	39.2626	31.9482	-7.97747	-9.82959
2009-03-01	42.3823	-3.46059	-10.6816	38.9217	31.7007	-7.92136	-9.76041
2009-04-01	42.4316	-3.53967	-10.7387	38.8919	31.6929	-7.91312	-9.75091
2009-05-01	42.4742	-4.10416	-11.4327	38.37	31.0414	-8.02368	-9.88713
2009-06-01	43.1765	-3.79729	-11.4796	39.3792	31.6969	-8.12418	-10.0128
2009-07-01	44.15	-3.21791	-11.3369	40.9321	32.8131	-8.47489	-10.4472
2009-08-01	44.6209	-3.23107	-11.4779	41.3898	33.1429	-8.72325	-10.7544
2009-09-01	45.3757	-2.89997	-11.1698	42.4758	34.2059	-8.62499	-10.6321
2009-10-01	48.5695	-3.92721	-12.5173	44.6423	36.0522	-8.75989	-10.7989
2009-11-01	49.4046	-7.22518	-13.823	42.1794	35.5816	-8.0862	-9.96342
2009-12-01	49.5276	-8.56738	-14.6511	40.9602	34.8765	-8.06164	-9.9297
2010-01-01	49.4983	-10.5192	-16.2889	38.9791	33.2094	-8.15853	-10.0491
2010-02-01	49.5371	-11.1965	-17.2807	38.3405	32.2563	-7.50687	-9.23431
2010-03-01	49.5445	-13.2652	-19.3834	36.2793	30.1611	-6.81615	-8.37507
2010-04-01	49.5878	-13.5488	-19.59	36.039	29.9978	-6.5211	-8.01081
2010-05-01	49.7784	-12.0776	-18.5367	37.7008	31.2417	-6.46863	-7.94731
2010-06-01	50.6759	-11.0206	-19.2794	39.6553	31.3965	-6.52759	-8.02116
2010-07-01	50.6681	-11.8721	-20.2481	38.796	30.42	-6.56896	-8.07477
2010-08-01	52.4514	-12.0113	-20.4673	40.4401	31.9841	-6.92364	-8.51696
2010-09-01	53.0196	-12.5608	-20.954	40.4587	32.0656	-6.86644	-8.44227
2010-10-01	57.6847	-12.2664	-20.3554	45.4184	37.3293	-6.71338	-8.2436
2010-11-01	58.4947	-12.1412	-20.2743	46.3534	38.2204	-6.7382	-8.27189
2010-12-01	58.5333	-12.7427	-20.4282	45.7907	38.1051	-6.85585	-8.4138
2011-01-01	58.6049	-12.8393	-20.6767	45.7656	37.9281	-7.15419	-8.77725
2011-02-01	58.6019	-15.108	-22.6056	43.4939	35.9964	-7.25251	-8.89025
2011-03-01	58.6063	-16.156	-23.5001	42.4504	35.1062	-7.40125	-9.07418
2011-04-01	58.6036	-17.205	-24.4725	41.3986	34.1311	-7.34781	-9.00752
2011-05-01	58.6518	-17.9651	-25.145	40.6867	33.5068	-7.38981	-9.05683
2011-06-01	59.2587	-17.2272	-25.0596	42.0314	34.199	-7.52539	-9.22431
2011-07-01	59.9838	-17.4042	-25.5081	42.5795	34.4757	-7.44669	-9.12232
2011-08-01	60.937	-17.9075	-25.8462	43.0295	35.0907	-7.28571	-8.91471
2011-09-01	63.245	-17.4801	-25.6096	45.7648	37.6354	-7.48507	-9.16144
2011-10-01	69.1868	-17.9734	-26.1029	51.2134	43.0839	-7.78077	-9.52534
2011-11-01	69.3563	-19.3343	-27.4637	50.0221	41.8926	-7.74515	-9.48135
2011-12-01	69.4074	-18.7399	-26.8693	50.6675	42.538	-7.53334	-9.21438
2012-01-01	69.4243	-19.9591	-28.0885	49.4652	41.3358	-7.49013	-9.15384
2012-02-01	69.4396	-20.7774	-28.9069	48.6621	40.5327	-7.35821	-8.9877
2012-03-01	69.4428	-22.1603	-30.2897	47.2825	39.1531	-7.1398	-8.71266
2012-04-01	69.4854	-22.8089	-30.9383	46.6765	38.5471	-6.93966	-8.46356
2012-05-01	69.562	-23.3827	-31.5121	46.1793	38.0499	-6.8186	-8.3112
2012-06-01	70.0962	-23.4791	-31.6085	46.6171	38.4876	-6.83593	-8.33665
2012-07-01	70.4172	-23.5704	-32	46.8468	38.4172	-7.05323	-8.61256
2012-08-01	69.8646	-23.6315	-32.0281	46.2331	37.8365	-6.9339	-8.46227
2012-09-01	68.8956	-23.7819	-32.1482	45.1137	36.7474	-6.49389	-7.89995
2012-10-01	68.5688	-24.2308	-32.502	44.3379	36.0667	-6.30503	-7.65519
2012-11-01	68.7071	-24.5135	-32.5817	44.1936	36.1253	-6.21321	-7.53125
2012-12-01	68.7329	-24.7054	-32.9683	44.0275	35.7645	-6.09448	-7.37628
2013-01-01	68.8934	-22.7731	-31.8382	46.1202	37.0552	-5.98312	-7.22931
2013-02-01	68.9913	-22.1453	-31.2813	46.846	37.71	-5.79479	-6.988
2013-03-01	69.2069	-17.2458	-27.5746	51.9611	41.6322	-5.78162	-6.9899
2013-04-01	69.2049	-18.5628	-28.6496	50.6421	40.5553	-5.69446	-6.87614
2013-05-01	69.2181	-19.3691	-29.5231	49.849	39.695	-5.83121	-7.04595
2013-06-01	69.275	-20.0125	-29.9312	49.2625	39.3439	-6.08406	-7.36613
2013-07-01	69.2353	-20.4394	-30.4938	48.7959	38.7415	-6.1922	-7.49787
2013-08-01	69.418	-20.2383	-30.6571	49.1797	38.7609	-6.2139	-7.53018
2013-09-01	70.7683	-20.1165	-30.7728	50.6519	39.9955	-6.13382	-7.41939
2013-10-01	71.7571	-21.1119	-31.4107	50.6452	40.3464	-5.87789	-7.09586
2013-11-01	71.7093	-22.5214	-31.7857	49.1879	39.9237	-5.9934	-7.24478
2013-12-01	71.788	-22.2912	-31.6487	49.4968	40.1393	-6.04464	-7.30374
2014-01-01	72.0244	-20.7531	-30.9661	51.2713	41.0583	-5.836	-7.03419
2014-02-01	72.0499	-20.9552	-31.4115	51.0947	40.6384	-5.63331	-6.78151
2014-03-01	72.049	-22.0118	-32.4326	50.0372	39.6164	-5.43768	-6.53652
2014-04-01	72.1283	-22.0062	-32.7255	50.1221	39.4028	-5.67791	-6.84034
2014-05-01	72.1294	-23.2305	-33.5947	48.8989	38.5346	-5.80509	-6.99318
2014-06-01	72.5248	-22.6182	-33.0154	49.9066	39.5095	-5.79544	-6.98213
2014-07-01	72.5667	-23.6957	-33.8772	48.8709	38.6894	-5.71385	-6.86797
2014-08-01	73.2553	-24.1296	-33.7088	49.1257	39.5466	-5.79179	-6.96306
2014-09-01	74.9167	-24.4957	-33.9227	50.421	40.994	-5.90921	-7.11427
2014-10-01	77.0746	-24.0852	-31.9005	52.9894	45.1741	-5.70402	-6.84284
2014-11-01	77.6135	-22.0123	-29.3631	55.6011	48.2504	-6.17193	-7.43077
2014-12-01	77.7688	-21.8956	-29.6123	55.8732	48.1564	-6.09681	-7.32875

## Sheet: Figure 2c
date	APE (PJ)		Eddies (PJ)
	max	min	max	min
2003-01-01	-1.21525	-0.97407	-1.86948	-2.33538
2003-02-01	-2.32589	-1.86196	-2.9843	-3.8463
2003-03-01	-2.98483	-2.40555	-2.9621	-4.03072
2003-04-01	-3.14345	-2.55592	-2.82093	-4.04957
2003-05-01	-3.02029	-2.48518	-2.62874	-3.73828
2003-06-01	-2.92807	-2.45793	-2.01805	-3.00775
2003-07-01	-3.01018	-2.56114	-2.59149	-3.79916
2003-08-01	-2.92503	-2.52931	-3.44707	-4.61473
2003-09-01	-3.36913	-2.91771	-3.66185	-4.81263
2003-10-01	-4.288	-3.68489	-3.22249	-4.63742
2003-11-01	-4.41726	-3.7843	-4.11186	-5.5024
2003-12-01	-4.75383	-4.0356	-4.8712	-6.05703
2004-01-01	-5.12489	-4.36235	-4.74024	-6.01409
2004-02-01	-4.71382	-4.06147	-3.92592	-5.08928
2004-03-01	-4.04361	-3.51594	-2.65776	-3.77695
2004-04-01	-3.29123	-2.88574	-1.63745	-2.71159
2004-05-01	-2.90756	-2.59083	-1.46611	-2.50252
2004-06-01	-3.00991	-2.71204	-1.48652	-2.50402
2004-07-01	-3.3554	-3.02046	-1.96735	-2.9267
2004-08-01	-3.66074	-3.29671	-2.1115	-2.81203
2004-09-01	-4.02483	-3.5974	-3.34129	-4.16665
2004-10-01	-4.17618	-3.71291	-5.72558	-6.47263
2004-11-01	-3.65921	-3.28479	-5.93844	-7.49235
2004-12-01	-3.31783	-3.01173	-4.91086	-5.6509
2005-01-01	-3.07562	-2.84279	-3.87562	-4.03272
2005-02-01	-2.41589	-2.33944	-3.1118	-3.3836
2005-03-01	-1.47824	-1.60384	-1.78776	-2.30661
2005-04-01	-0.61299	-0.92836	-0.64109	-1.37788
2005-05-01	-0.71731	-1.02659	-0.72695	-1.63124
2005-06-01	-1.11653	-1.30864	-1.03176	-1.97973
2005-07-01	-1.44321	-1.50541	-1.34074	-2.29914
2005-08-01	-1.6544	-1.62462	-2.45159	-3.33638
2005-09-01	-1.706	-1.64248	-3.65759	-4.38708
2005-10-01	-2.08212	-1.9347	-3.05357	-3.75079
2005-11-01	-2.21507	-1.99989	-2.70546	-3.66114
2005-12-01	-2.62578	-2.25757	-2.72119	-3.75505
2006-01-01	-3.34265	-2.79977	-2.17211	-3.62026
2006-02-01	-3.46355	-2.88627	-1.55533	-3.09811
2006-03-01	-2.91251	-2.40395	-0.64485	-2.09785
2006-04-01	-2.35091	-1.91061	0.25649	-1.27486
2006-05-01	-2.39693	-1.90549	0.87355	-0.77728
2006-06-01	-2.26277	-1.75965	1.44083	-0.31303
2006-07-01	-1.57882	-1.18901	2.20182	0.53108
2006-08-01	-0.68037	-0.48108	2.88003	1.45274
2006-09-01	-0.06159	-0.00999	2.5737	0.90142
2006-10-01	0.50234	0.43627	1.52621	-0.41526
2006-11-01	1.90573	1.58355	2.44327	0.46372
2006-12-01	3.26682	2.68337	2.83112	0.9992
2007-01-01	4.50654	3.6185	4.06616	2.01208
2007-02-01	6.67481	5.27236	7.05547	4.48085
2007-03-01	9.91563	7.73798	10.681	7.26569
2007-04-01	13.1943	10.1735	14.0586	9.86291
2007-05-01	16.2382	12.41	16.6187	11.9756
2007-06-01	19.2457	14.6369	18.861	13.5654
2007-07-01	21.8212	16.5474	20.5244	14.1931
2007-08-01	23.3846	17.6668	19.1019	12.2015
2007-09-01	24.7566	18.6556	15.3494	7.7255
2007-10-01	27.3327	20.6064	10.4194	-1.71861
2007-11-01	29.8743	22.5471	8.42289	-8.24127
2007-12-01	30.9872	23.3696	9.1533	-7.6848
2008-01-01	31.3989	23.6414	10.7108	-6.15766
2008-02-01	32.5729	24.5166	13.1317	-4.16034
2008-03-01	33.2461	25.0203	14.3931	-3.10228
2008-04-01	32.1312	24.2009	12.4888	-4.94278
2008-05-01	29.7281	22.4587	9.1387	-8.04701
2008-06-01	26.6151	20.2168	5.49347	-11.1425
2008-07-01	23.9177	18.2705	1.901	-14.0444
2008-08-01	22.0596	16.8958	-1.09704	-16.6002
2008-09-01	21.0406	16.1398	-2.59658	-17.7458
2008-10-01	20.3218	15.6346	-4.0333	-18.4878
2008-11-01	19.5951	15.1224	-6.32123	-20.1358
2008-12-01	19.1886	14.822	-5.33641	-19.0632
2009-01-01	18.6815	14.441	-4.53104	-17.8846
2009-02-01	18.6601	14.4554	-3.69719	-16.9487
2009-03-01	19.3366	15.001	-2.96224	-16.2738
2009-04-01	20.3835	15.8096	-1.59525	-15.1976
2009-05-01	21.1512	16.4055	-0.69331	-14.7348
2009-06-01	21.3533	16.6143	-1.25133	-15.7066
2009-07-01	21.4863	16.7487	-1.40695	-16.2267
2009-08-01	21.8409	17.0107	-1.44164	-16.4882
2009-09-01	21.9194	17.0929	-2.94005	-18.1305
2009-10-01	21.7627	16.9991	-3.6178	-17.9412
2009-11-01	22.8412	17.8121	-2.78682	-15.9609
2009-12-01	23.4953	18.2808	-0.98037	-13.9166
2010-01-01	23.4451	18.205	0.39884	-12.5856
2010-02-01	24.482	18.9992	2.14511	-11.0932
2010-03-01	26.03	20.2095	3.96312	-9.42281
2010-04-01	26.9913	20.936	4.01986	-9.70217
2010-05-01	26.9367	20.8871	3.20243	-11.6116
2010-06-01	26.5948	20.6349	3.34527	-12.3525
2010-07-01	26.3012	20.4114	2.81143	-12.9271
2010-08-01	25.5649	19.8478	1.69454	-13.9674
2010-09-01	24.1711	18.78	-2.44659	-17.5815
2010-10-01	23.3288	18.1249	-6.56485	-21.337
2010-11-01	23.3034	18.1317	-6.94997	-21.4916
2010-12-01	22.6185	17.6655	-7.34681	-21.5461
2011-01-01	22.2086	17.3882	-6.3389	-20.3768
2011-02-01	22.6303	17.741	-4.39315	-18.268
2011-03-01	23.3322	18.2634	-2.57468	-16.5493
2011-04-01	24.0689	18.812	-1.10502	-15.1723
2011-05-01	23.5831	18.4567	-1.57548	-15.8019
2011-06-01	22.5372	17.6929	-2.93825	-17.3766
2011-07-01	21.7302	17.1245	-4.29313	-18.5227
2011-08-01	21.0127	16.571	-6.79814	-20.8298
2011-09-01	20.8801	16.4421	-10.6806	-24.8513
2011-10-01	21.2948	16.7333	-12.0306	-26.393
2011-11-01	22.2294	17.4518	-10.8671	-25.4372
2011-12-01	22.3888	17.5782	-10.6962	-25.2442
2012-01-01	21.5947	16.9738	-10.5481	-24.8891
2012-02-01	20.9811	16.5224	-10.2365	-24.3811
2012-03-01	19.8868	15.7278	-10.613	-24.4014
2012-04-01	17.6995	14.1343	-12.4978	-25.6434
2012-05-01	14.8835	12.027	-15.4365	-27.842
2012-06-01	13.1394	10.7459	-17.3388	-29.4395
2012-07-01	12.2769	10.1482	-17.5999	-29.6279
2012-08-01	11.8936	9.86958	-17.2986	-29.1593
2012-09-01	11.7486	9.75241	-17.121	-28.7689
2012-10-01	10.7092	8.94054	-18.0941	-29.3096
2012-11-01	9.72227	8.19111	-19.0539	-29.9956
2012-12-01	8.85491	7.56081	-20.5411	-31.7079
2013-01-01	7.94967	6.88436	-22.5661	-33.905
2013-02-01	7.77615	6.73357	-25.2694	-37.1646
2013-03-01	8.40212	7.19138	-26.0642	-38.618
2013-04-01	9.2476	7.81562	-24.3639	-37.0249
2013-05-01	10.2001	8.50984	-22.6358	-35.5041
2013-06-01	11.5381	9.49189	-20.5009	-33.7426
2013-07-01	12.0541	9.80612	-19.5616	-33.2788
2013-08-01	11.7378	9.46668	-20.4727	-34.5246
2013-09-01	11.0829	8.9098	-22.0312	-35.8943
2013-10-01	10.1736	8.20441	-23.228	-36.1236
2013-11-01	10.533	8.5098	-22.6162	-35.1285
2013-12-01	11.4638	9.27058	-22.1937	-35.3582
2014-01-01	11.7511	9.48674	-22.4255	-36.1496
2014-02-01	12.7228	10.2125	-20.9855	-35.0096
2014-03-01	14.3243	11.4391	-19.0112	-33.4922
2014-04-01	15.6195	12.4516	-16.8713	-31.6703
2014-05-01	16.526	13.1378	-15.8653	-30.7493
2014-06-01	17.0983	13.5126	-15.3815	-30.3701
2014-07-01	17.2545	13.5862	-15.358	-29.9877
2014-08-01	17.7748	13.9678	-15.8949	-30.3031
2014-09-01	18.9784	14.8908	-17.3539	-31.1946
2014-10-01	20.1453	15.7822	-20.0865	-33.0984
2014-11-01	21.588	16.8619	-19.5471	-32.9927
2014-12-01	23.8949	18.5821	-15.6631	-30.4497

## Sheet: Figure 2e
date	Upwelling (mSv)		Downwelling (mSv)		Net (mSv)
	AMSR	PP	AMSR	PP	AMSR	PP
2003-01-01	827.889	1063.54	-1195.76	-1370.68	-367.874	-307.147
2003-02-01	502.107	763.018	-763.409	-872.31	-261.302	-109.292
2003-03-01	670.632	877.25	-892.113	-955.025	-221.482	-77.774
2003-04-01	615.859	705.06	-752.203	-799.72	-136.345	-94.66
2003-05-01	566.768	763.209	-871.94	-962.555	-305.173	-199.345
2003-06-01	528.807	462.442	-979.051	-719.941	-450.244	-257.499
2003-07-01	1337.52	1009.48	-698.441	-546.902	639.082	462.578
2003-08-01	1148.88	1022.86	-1054.91	-991.352	93.975	31.511
2003-09-01	1201.48	1308.78	-1132.92	-1235.8	68.557	72.986
2003-10-01	1583.96	1764.81	-1738.06	-1879.17	-154.089	-114.364
2003-11-01	1607.51	1786.51	-1008.32	-1289.59	599.195	496.916
2003-12-01	1082.66	1525.2	-2274.59	-2206.62	-1191.92	-681.423
2004-01-01	894.873	1110.71	-1130.43	-1239.44	-235.558	-128.726
2004-02-01	623.842	753.946	-631.273	-637.611	-7.432	116.335
2004-03-01	579.491	638.946	-423.371	-490.112	156.12	148.834
2004-04-01	432.76	558.268	-557.165	-627.275	-124.406	-69.007
2004-05-01	540.239	721.583	-935.947	-1035.48	-395.709	-313.9
2004-06-01	530.042	434.328	-790.265	-615.633	-260.223	-181.305
2004-07-01	667.029	506.384	-787.252	-619.272	-120.223	-112.888
2004-08-01	785.668	686.368	-1032.09	-943.933	-246.422	-257.565
2004-09-01	1199.96	1278.48	-1174.21	-1279.22	25.745	-0.735
2004-10-01	1030.59	1313.58	-1821.16	-1968.68	-790.568	-655.102
2004-11-01	1008.07	1305.57	-1701.74	-1478.58	-693.675	-173.009
2004-12-01	989.823	1229.89	-1198.05	-1265.26	-208.226	-35.367
2005-01-01	1745.58	1608.68	-1260.03	-1390.74	485.55	217.941
2005-02-01	633.964	763.248	-695.701	-723.535	-61.737	39.712
2005-03-01	506.791	713.052	-826.02	-867.08	-319.23	-154.028
2005-04-01	500.596	648.795	-433.001	-588.83	67.594	59.966
2005-05-01	636.601	698.472	-964.812	-915.053	-328.211	-216.581
2005-06-01	409.811	316.008	-781.84	-528.323	-372.029	-212.315
2005-07-01	398.341	324.355	-770.646	-559.82	-372.306	-235.464
2005-08-01	668.984	639.971	-749.365	-676.891	-80.38	-36.919
2005-09-01	691.388	708.361	-1763.03	-1805.97	-1071.64	-1097.61
2005-10-01	905.21	1049.28	-1639.66	-1737.41	-734.448	-688.14
2005-11-01	1268.03	1400.78	-738.156	-790.417	529.876	610.366
2005-12-01	808.738	996.932	-767.905	-905.23	40.833	91.702
2006-01-01	757.436	800.128	-306.842	-433.053	450.594	367.075
2006-02-01	1204.8	1392.37	-1182.57	-1294.91	22.229	97.454
2006-03-01	426.892	539.759	-667.807	-682.963	-240.915	-143.203
2006-04-01	432.266	544.839	-311.076	-385.874	121.19	158.965
2006-05-01	486.925	428.69	-577.777	-452.296	-90.852	-23.606
2006-06-01	537.613	394.989	-453.091	-319.412	84.522	75.578
2006-07-01	525.234	382.101	-614.264	-412.733	-89.031	-30.632
2006-08-01	533.483	481.005	-737.021	-714.014	-203.538	-233.009
2006-09-01	833.472	832.661	-1091.01	-1086.53	-257.538	-253.865
2006-10-01	1294.16	1435.55	-1633.82	-1801.18	-339.662	-365.628
2006-11-01	856.245	1053.94	-1228.81	-1304.22	-372.56	-250.28
2006-12-01	1108.57	1362.69	-1476.53	-1320.54	-367.957	42.147
2007-01-01	522.294	739.459	-673.917	-782.734	-151.623	-43.275
2007-02-01	711.6	839.16	-915.661	-821.221	-204.06	17.939
2007-03-01	547.304	593.74	-509.137	-581.917	38.167	11.823
2007-04-01	557.322	774.496	-897.389	-929.422	-340.066	-154.927
2007-05-01	600.353	746.654	-584.978	-656.631	15.375	90.023
2007-06-01	623.37	562.637	-1086.27	-841.408	-462.895	-278.771
2007-07-01	439.514	444.945	-892.637	-828.131	-453.123	-383.185
2007-08-01	364.585	372.326	-1080.72	-1042.38	-716.132	-670.058
2007-09-01	686.554	710.346	-1810.14	-1826.87	-1123.59	-1116.52
2007-10-01	949.007	1053.15	-2133.57	-2168.55	-1184.57	-1115.4
2007-11-01	1838.88	2022.78	-2886.66	-2567.33	-1047.78	-544.547
2007-12-01	1064.53	1321.65	-1243.57	-1215.13	-179.044	106.524
2008-01-01	1261.08	1362.77	-1124.83	-1183.63	136.245	179.146
2008-02-01	1105.43	1345.08	-1152.73	-1237.25	-47.306	107.824
2008-03-01	631.407	748.932	-518.503	-594.769	112.903	154.163
2008-04-01	938.898	1255.03	-1180.75	-1257.87	-241.856	-2.844
2008-05-01	686.018	932.452	-1203.32	-1082.51	-517.303	-150.061
2008-06-01	689.259	786.309	-946.035	-963.902	-256.776	-177.592
2008-07-01	1110.77	1255.14	-1155.77	-1170.75	-45.002	84.385
2008-08-01	593.924	607.073	-884.898	-872.161	-290.974	-265.089
2008-09-01	660.525	692.794	-1081.93	-1121.45	-421.408	-428.654
2008-10-01	2163.96	2176.36	-1959.38	-2007.78	204.587	168.584
2008-11-01	1452.36	1620.22	-1679.6	-1838.89	-227.239	-218.678
2008-12-01	1037.17	1291.13	-1376.03	-1514.45	-338.864	-223.323
2009-01-01	992.06	1075.36	-738.243	-917.809	253.816	157.549
2009-02-01	974.252	1063.25	-768.849	-876.395	205.404	186.853
2009-03-01	614.524	755.835	-628.94	-743.041	-14.417	12.794
2009-04-01	621.973	792.982	-738.99	-752.357	-117.016	40.625
2009-05-01	726.82	802.498	-736.261	-751.526	-9.441	50.972
2009-06-01	538.774	619.844	-1032.98	-1011.83	-494.21	-391.982
2009-07-01	446.569	627.757	-1042.76	-1090.44	-596.187	-462.684
2009-08-01	904.535	873.016	-944.735	-922.417	-40.2	-49.402
2009-09-01	931.397	948.388	-1169.2	-1199.92	-237.804	-251.535
2009-10-01	1324.03	1496.86	-1967.12	-2121.31	-643.093	-624.458
2009-11-01	1311.28	1425.35	-1139.32	-1339.98	171.953	85.372
2009-12-01	1515.81	1830.41	-1540.37	-1880.09	-24.564	-49.678
2010-01-01	1096.52	1176.57	-999.696	-1066.78	96.822	109.791
2010-02-01	1109.58	1441.93	-974.4	-1108.13	135.181	333.8
2010-03-01	897.425	1118.84	-608.196	-752.214	289.23	366.623
2010-04-01	708.289	872.653	-697.054	-764.559	11.235	108.094
2010-05-01	573.95	780.506	-1056.6	-908.13	-482.65	-127.623
2010-06-01	596.068	808.86	-1144.95	-1064.75	-548.877	-255.891
2010-07-01	890.435	759.714	-811.354	-660.696	79.082	99.018
2010-08-01	603.593	588.362	-1085.7	-1017.03	-482.104	-428.668
2010-09-01	1129.81	1186.59	-1158.41	-1231.89	-28.6	-45.307
2010-10-01	1127.97	1402.53	-2006.78	-2213.66	-878.804	-811.129
2010-11-01	1898.95	2106.99	-2039.63	-2108.94	-140.681	-1.955
2010-12-01	1141.07	1339.06	-1202.73	-1292.96	-61.664	46.098
2011-01-01	1155.2	1285.08	-1263.03	-1260.86	-107.821	24.221
2011-02-01	1113.08	1211.14	-897.652	-984.131	215.429	227.011
2011-03-01	459.388	489.894	-455.072	-495.818	4.316	-5.924
2011-04-01	464.638	525.687	-410.725	-470.983	53.913	54.704
2011-05-01	660.249	695.256	-846.193	-820.418	-185.944	-125.162
2011-06-01	701.475	606.359	-1171.78	-849.176	-470.306	-242.817
2011-07-01	595.077	574.027	-804.89	-799.828	-209.813	-225.801
2011-08-01	662.802	611.472	-749.229	-763.442	-86.427	-151.97
2011-09-01	771.192	759.516	-1320.05	-1287.73	-548.861	-528.218
2011-10-01	1499.65	1499.65	-2150.77	-2150.77	-651.12	-651.12
2011-11-01	1083.62	1083.62	-1102.16	-1102.16	-18.532	-18.532
2011-12-01	1116.24	1116.24	-1159.54	-1159.54	-43.296	-43.296
2012-01-01	1120.44	1120.44	-973.791	-973.791	146.645	146.645
2012-02-01	575.606	575.606	-502.22	-502.22	73.386	73.386
2012-03-01	436.947	436.947	-194.017	-194.017	242.93	242.93
2012-04-01	579.452	579.452	-462.839	-462.839	116.613	116.613
2012-05-01	665.968	665.968	-585.675	-585.675	80.293	80.293
2012-06-01	644.246	644.246	-834.752	-834.752	-190.506	-190.506
2012-07-01	683.555	881.405	-976.039	-964.402	-292.484	-82.997
2012-08-01	1124.45	1107.35	-820.461	-817.309	303.994	290.045
2012-09-01	1520.54	1540.15	-1078.48	-1105.11	442.061	435.037
2012-10-01	1549.04	1537.32	-1087.12	-1099.88	461.915	437.442
2012-11-01	1849.11	2073.75	-1386.61	-1538.33	462.501	535.418
2012-12-01	964.992	928.202	-893.834	-781.506	71.158	146.696
2013-01-01	1054.34	1194.18	-1405.72	-1313.13	-351.38	-118.956
2013-02-01	639.398	812.133	-579.586	-685.379	59.812	126.754
2013-03-01	1093.8	1280.33	-1756.67	-1519.98	-662.872	-239.644
2013-04-01	863.64	869.161	-740.399	-744.741	123.241	124.42
2013-05-01	836.029	713.056	-859.692	-551.916	-23.663	161.14
2013-06-01	824.087	800.818	-1008.66	-807.35	-184.577	-6.532
2013-07-01	868.961	638.604	-953.323	-615.501	-84.361	23.102
2013-08-01	715.022	608.273	-887.25	-654.536	-172.227	-46.263
2013-09-01	1073.63	968.52	-1266.27	-1167.57	-192.637	-199.051
2013-10-01	1337.88	1258.38	-1185.55	-1151.53	152.324	106.847
2013-11-01	1553.48	1356.74	-1594.54	-1345.01	-41.056	11.726
2013-12-01	953.123	884.509	-1074.28	-888.495	-121.154	-3.986
2014-01-01	1040.27	1007.64	-1268.11	-955.058	-227.838	52.583
2014-02-01	886.132	955.438	-917.322	-823.555	-31.19	131.883
2014-03-01	669.973	782.266	-495.967	-588.532	174.006	193.734
2014-04-01	507.245	715.44	-865.668	-797.27	-358.423	-81.83
2014-05-01	1132.1	1060.83	-1117.16	-985.681	14.941	75.153
2014-06-01	803.875	1108.36	-1159.77	-1334.12	-355.89	-225.771
2014-07-01	1018.22	1103.61	-864.262	-949.105	153.959	154.507
2014-08-01	707.692	1102.34	-1058.49	-1278.18	-350.803	-175.847
2014-09-01	1239.68	1439.09	-1487.37	-1666.31	-247.681	-227.227
2014-10-01	1513.83	1947.98	-1756.15	-2189.07	-242.324	-241.084
2014-11-01	918.076	1159.52	-1590.04	-1564.95	-671.962	-405.434
2014-12-01	956.633	999.238	-1055.98	-880.416	-99.353	118.822
